# Supplementary material for: Brassica rapa BrICE1 and BrICE2 Positively Regulate the Cold Tolerance via CBF and ROS Pathways, Balancing Growth and Defense in Transgenic Arabidopsis
Source: Plants (Basel). 2024 Sep 20;13(18):2625. doi: 10.3390/plants13182625 (PMC11435425; doi:10.3390/plants13182625)
Supplement: Supplementary file 1 [file plants-13-02625-s001.zip › Supplementary Table S1.xlsx]

## Sheet: Feuil1
Supplementary Table 1 Overview of the primers used for cloning, and qRT-PCR.
Gene name	Primers 5′- 3′
Primers for quantitative real-time PCR
AtCBF1-F(Y)	GCATGTCTCAACTTCGCTGA
AtCBF1-R(Y)	ATCGTCTCCTCCATGTCCAG
AtCBF2-F(Y)	TGACGTGTCCTTATGGAGCTA
AtCBF2-R(Y)	CTGCACTCAAAAACATTTGCA
AtCBF3-F(Y)	GATGACGACGTATCGTTATGGA
AtCBF3-R(Y)	TACACTCGTTTCTCAGTTTTACAAAC
AtKIN1-F(Y)	TGGAGCTGGAGCACAACA
AtKIN1-R(Y)	GACCCGAATCGCTACTTGTTC
AtRD29A-F(Y)	GCCGAGAAACTTCAGATTGG
AtRD29A-R(Y)	CCATTCCTCCTCCTCCTTTC
AtCOR47A-F(Y)	CAGTGTCGGAGAGTGTGGTG
AtCOR47A-R(Y)	ACAGCTGGTGAATCCTCTGC
AtCOR15A-F(Y)	GCTTCAGATTTCGTGACGGATAAAAC
AtCOR15A-R(Y)	GCAAAACATTAAAGAATGTGACGGTG
AtACT2-F (Y)	TAACAGGGAGAAGATGACTCAGATCA
AtACT2-R (Y)	AAGATCAAGACGAAGGATAGCATGAG
AtICE1-qRT-F	AGCCAGATTTCAGATACTTTGGTGGT
AtICE1-qRT-R	CCCTTGTTGTTGTTAGTTGACAAGAACTG
AtICE2-qRT-F	AGCCAACTCTGTTTCAGAAACGAGC
AtICE2-qRT-R	TCAATCCAGAGATATCGATGATTCCGG
Primers for cloning
BrRLCK1-F(D2)	GGGGACAAGTTTGTACAAAAAAGCAGGCTTCATGGGTTGCTTTTGGTTC
BrRLCK1-R(D2)	GGGGACCACTTTGTACAAGAAAGCTGGGTCATTGGTAATGCTTAACGAATAA
BrRLCK2-F(D2)	GGGGACAAGTTTGTACAAAAAAGCAGGCTTCATGGGTTGCTCCTGGTTC
BrRLCK2-R(D2)	GGGGACCACTTTGTACAAGAAAGCTGGGTCAATAGTACTGCTGAAGGAAGAAAC
